# Supplementary material for: The Associations of Vitamin D Status and Lifestyle Behaviors with General Obesity and Metabolically Unhealthy Obesity in Chinese Children and Adolescents
Source: Nutrients. 2025 Feb 13;17(4):666. doi: 10.3390/nu17040666 (PMC11858261; doi:10.3390/nu17040666)
Supplement: Supplementary file 1 [file nutrients-17-00666-s001.zip]

Archive with 1 entries (1 files):
- nutrients-3454894-supplementary.pdf
